# Supplementary material for: Systemic immune dysregulation and neutrophil activation define prognostic inflammatory signatures in drug-resistant epilepsy
Source: JCI Insight. 2026 Apr 14;11(10):e200419. doi: 10.1172/jci.insight.200419 (PMC13232733; doi:10.1172/jci.insight.200419)
Supplement: Supporting data values [file jciinsight-11-200419-s165.xlsx]

## Sheet: Fig1A
Controls	Patients
2.51	1.59
2.64	1.3
2.83	2.22
1.21	4.37
1.86	1.03
1.6	1.35
2.91	2.62
1.77	1.96
2.1	1.99
2.21	1.45
	3.21
	1.37
	1.82
	1.63
	1.78
	2.06
	1.58
	1.28
	1.48
	2.02
	1.3
	2.47
	1.38
	1.73
	3.11
	1.03
	1.78
	0.95
	3.72
	1.67
	2
	3.24
	1.99
	3.9
	1.45
	1.81
	1.7
	1.53
	2.24
	1.68
	1.59
	2.47
	1.97
	3.18
	2.25
	1.39
	1.41
	1.76
	2.54
	1.35
	1.71
	1.49
	2.84
	1.92
	2.4
	2.61
	1.95

## Sheet: Fig1B
Controls	Patients
1.68	3.39
3.51	5.08
3.47	3.35
1.82	9.19
2.4	2.79
1.46	1.64
2.8	2.57
2.92	2.43
2.77	2.63
3.12	5.3
	2.86
	4.68
	2.42
	2.73
	2.7
	2.27
	2.61
	3.87
	1.71
	2.18
	3.65
	3.34
	2.51
	3.56
	6.02
	3.18
	2.67
	5.32
	4.3
	4.3
	3.42
	6.84
	5.08
	5.08
	4.62
	4.86
	2.99
	2.48
	4.92
	1.93
	7.73
	3.11
	4.47
	3.81
	7.86
	3.51
	3.12
	2.42
	6.5
	7.56
	3.33
	3.07
	4.05
	4.07
	6.65
	3.46
	2.34

## Sheet: Fig1C
Controls	Patients
0.59	0.49
0.51	0.93
0.43	0.63
0.53	0.87
0.71	0.36
0.37	0.39
0.86	0.44
0.8	0.4
0.45	0.49
0.28	0.53
	0.72
	1.04
	0.36
	0.5
	0.44
	0.52
	0.46
	0.71
	0.31
	0.47
	0.39
	0.37
	0.46
	0.36
	0.63
	0.41
	0.24
	0.48
	0.62
	0.63
	0.45
	0.23
	0.56
	0.59
	0.56
	0.46
	0.72
	0.31
	0.64
	0.44
	0.57
	0.41
	0.36
	0.42
	0.48
	0.49
	0.39
	0.37
	0.92
	0.56
	0.35
	0.68
	0.57
	0.64
	0.76
	0.37
	0.37

## Sheet: Fig1D
Controls	Patients
0.669323	2.13
1.32955	3.91
1.22615	1.51
1.50413	2.1
1.29032	2.71
0.9125	1.21
0.962199	0.98
1.64972	1.24
1.31905	1.32
1.41176	3.66
	0.89
	3.42
	1.33
	1.67
	1.52
	1.1
	1.65
	3.02
	1.16
	1.08
	2.81
	1.35
	1.82
	2.06
	1.94
	3.09
	1.5
	5.6
	1.16
	2.57
	1.71
	2.11
	2.55
	1.3
	3.19
	2.69
	1.76
	1.62
	2.2
	1.15
	4.86
	1.26
	2.27
	1.2
	3.49
	2.53
	2.21
	1.38
	2.56
	5.6
	1.95
	2.06
	1.43
	2.12
	2.77
	1.33
	1.2

## Sheet: Fig1E
Controls	Patients
58.6	36.8
80.8	54.2
51.7	58.4
68.5	11.6
50.2	32.3
69.4	21.7
50	3.15
70.3	30.6
64.5	34.6
76.3	21.5
83.9	25.9
53.8	0.95
64	26.9
69.8	51.2
65.8	20.7
49.7	40.4
58.3	28.4
57.3	42.8
43.2	0
84.3	0
57.6	89.1
54.8	67.9
60.2	47.3
47.6	18.9
68.6	18.9
58.2	54.3
57.8	8.65
62.7	29.9
70.5	24.6
66.3	21.4
64.2	7.65
53.3	23.7
72.1	18.5
49.5	5.61
81	40.4
	34.8
	67.3
	54.4
	80.6
	92.6
	85.9
	39.3
	89.1
	83.7
	87.1
	75.1
	59.2
	78.1
	37
	62.39
	59.75
	55.77
	60.93
	60.81
	32.86
	63.62
	67.08
	59.16
	71.34
	61.34

## Sheet: Fig1F
Controls	Patients
9.85	1.61
8.55	9.11
10.9	13.3
6.42	86.5
20.8	67.4
21.9	70.8
6.02	53.4
9.37	46.5
9.48	63.1
6.27	64.3
6.53	70.9
39.5	91.3
30.1	68.3
25.8	32.2
17.2	56.6
6.27	57.9
35.3	68.2
23.4	45.5
5.59	0.063
32.7	0.22
22.2	4.35
19.6	30.2
34.2	46.2
13.5	76.2
9.01	79.6
8.56	40.3
3.78	88.7
3.38	67.9
19.1	73.9
17.7	77.7
20.2	90.1
20	69.4
6.63	80.3
12.1	81.9
	55.1
	0.44
	17
	28.7
	3.11
	4.34
	8.92
	10.6
	4.23
	1.16
	0.15
	18.4
	26.7
	13.7
	18.18
	33.22
	27.28
	38.19
	23.86
	24.27
	63.14
	21.42
	31.5
	38.71
	24.23
	31.1

## Sheet: Fig1G
Controls	Patients
4.78	4.12
2.39	7.37
4.84	8.29
2.56	1.66
1.96	0.26
3.75	5.21
0.82	40.4
1.09	13.6
0.77	1.2
0.54	8.61
2.74	1.35
6.16	7.63
3.17	3.65
2.28	5.49
3.96	14.8
5.18	0.93
2.88	2.18
7.98	5.11
3.59	0.66
1.45	0.67
4.61	2.77
8.58	3.33
6.74	1.09
5.87	2.47
8.35	2.41
1.91	0.99
2.68	1.19
2.76	0.49
1.59	2
0.97	4.95
1.82	0.85
2.38	10.8
3.52	2.64
1.26	0.16
3.37	2.05
0.73	3.96
	0.31
	0.13
	0.39
	1.51
	0.13
	0.34
	0.028
	0.93
	2.61
	0.79
	13.37
	2.75
	3.59
	3.33
	4.48
	5.05
	1.74
	4.23
	0.77
	1.15
	1.1
	3.1

## Sheet: Fig1H
Control	Patients
682	600
730	692
819	2223
685	792
1168	773
602	1361
594	1661
2261	1877
1205	1563
1017	941
1217	1342
1066	1242
1217	527
1017	1122
836	1034
1049	784
859	1165
941	1259
1066	1315
1014	922
1031	1259
1408	900
1024	944
1650	792
1213	660
1579	1417
1877	621
	813
	696
	526
	747
	987
	882
	1213
	1184

## Sheet: Fig1I
Control	Patients
1.35291e+06	1.14341e+06
352564	1.14205e+06
85881.1	2.227e+06
324064	1.24548e+06
117568	1.17344e+06
108717	661998
1.4138e+06	690233
297222	524147
746820	625089
831912	303087
467334	2.11711e+06
505224	286447
	110133
	1.20673e+06
	1.06198e+06
	743516
	1.27231e+06
	1.03781e+06
	1.32265e+06
	621533
	727884
	1.51243e+06
	669105
	1.11584e+06
	1.89413e+06
	1.39939e+06

## Sheet: Fig1J
Neutrophiles Elastase	Basal ROS production	CXCR4+CD62L+	CXCR4+CD62Llow	CXCR4highCD62Llow
		36.8	1.61	4.12
		54.2	9.11	7.37
		58.4	13.3	8.29
		11.6	86.5	1.66
		12.7	72.9	11.3
		32.3	67.4	0.26
		21.7	70.8	5.21
		3.15	53.4	40.4
		30.6	46.5	13.6
		9.14	84.3	5.37
		21.5	64.3	8.61
		25.9	70.9	1.35
		0.95	91.3	7.63
		26.9	68.3	3.65
	14348	51.2	32.2	5.49
		20.7	56.6	14.8
	600	40.4	57.9	0.93
	692	28.4	68.2	2.18
	3833	42.8	45.5	5.11
		0	0.063	99.9
	27480	0	0.22	90
	2223	59.6	7.31	6.73
	792	89.1	4.35	0.66
	773	67.9	30.2	0.67
	1361	39.1	54.6	4.69
	1661	62.4	30.3	3.89
1.14341e+06	1877	11.1	86.7	1.94
	1563	14.5	79.9	3.46
	941	47.3	46.2	2.77
	3055	15	74.4	7.7
	1342	18.9	76.2	3.33
	1242	18.9	79.6	1.09
	527	18.9	79.6	1.09
1.14205e+06	1122	8.65	88.7	2.41
2.227e+06	1034	29.9	67.9	0.99
1.24548e+06	784	24.6	73.9	1.19
1.17344e+06	1165	21.4	77.7	0.49
661998	1259	7.65	90.1	2
690233	1315	23.7	69.4	4.95
524147	922	18.5	80.3	0.85
625089	1259	5.61	81.9	10.8
303087	900	40.4	55.1	2.64
2.11711e+06	2536	34.8	0.44	0.16
286447	944	67.3	17	2.05
110133	792	54.4	28.7	3.96
1.20673e+06		73.4	13.3	1.11
1.06198e+06	660	80.6	3.11	0.31
743516	1417	28.3	3.13	4.42
1.27231e+06	621	92.6	4.34	0.13
1.03781e+06	813	85.9	8.92	0.39
1.32265e+06	696	39.3	10.6	1.51
621533	526	89.1	4.23	0.13
727884	747	83.7	1.16	0.34
1.51243e+06	987	87.1	0.15	0.028
	882	75.1	18.4	0.93
669105
1.11584e+06	1213	59.2	26.7	2.61
	1184	78.1	13.7	0.79
1.89413e+06
1.39939e+06

[truncated: 82 more sheets: Fig2A, Fig2B, Fig2C, Fig2D, Fig2E, Fig2F, Fig2G, Fig3A, Fig3B, Fig3C, Fig3D, Fig3E, Fig3F, Fig3G, Fig4A, Fig4B, Fig4C, Fig4D, Fig4E, Fig4F …]
